# Supplementary material for: Comprehensive analysis of hypoxia-related genes for prognosis, immune features, and drugs treatment strategy in gastric cancer using bulk and single-cell RNA-sequencing
Source: Sci Rep. 2022 Dec 16;12:21739. doi: 10.1038/s41598-022-26395-5 (PMC9758178; doi:10.1038/s41598-022-26395-5)
Supplement: Supplementary file 6 — Supplementary Tables. [file 41598_2022_26395_MOESM6_ESM.xlsx]

## Sheet: Table S1
Table S1: Clinical information of the eight single-cell sequencing patients included in the study
Patient ID	Age	Gender	Location	Stage*	Laurens	IM Status	MMR	EBV	TCGA	Primary_Tumor	Primary_Normal
NGCII521	62	M	Antrum	II	Intestinal	IM only	Intact	Negative	GS	sample7.csv	sample6.csv
NGCII513	74	M	Antrum	III	Intestinal	Moderately extensive IM	Loss of PMS2	Negative	MSI	sample22.csv	sample21.csv
NGCII512	86	F	Antrum	III	Intestinal	IM with HGD	Intact	Negative	CIN	sample26.csv	sample25.csv
NGCII520	83	M	Distal	III	Diffuse	IM with chronic gastritis	Intact	Negative	GS	sample5.csv	sample4.csv
NGCII514	67	F	Body-Antrum	III	Diffuse	N.A	Intact	Negative	GS	sample24.csv	sample23.csv
NGCII518	74	M	Antrum	II	Mixed intestinal and diffuse	IM only	Loss MLH1/PMS2	Negative	MSI	sample2.csv	sample1.csv
NGCII525	73	M	Antrum	II	Mixed intestinal and diffuse	IM with chronic gastritis	Intact	Negative	CIN	sample10.csv	sample9.csv
NGCII527	69	M	N.A	IV	Metastatic	N.A	Intact	Negative	CIN	sample12.csv	sample11.csv
NGCII538	56	F	Antrum	IV	Metastatic	N.A	N.A.	N.A	GS	sample36.csv	sample35.csv
NGCII539	65	F	Antrum	I	Intestinal	IM with chronic gastritis & LGD	Intact	Negative	GS	sample32.csv	-
NGCII529	84	F	Antrum	I	Intestinal	IM with chronic gastritis	Loss of MLH1/PMS2	Negative	MSI	sample13.csv	-
NGCII510	66	F	Antrum	I	Diffuse	Chronic gastritis only	Loss of PMS2	Negative	MSI	sample27.csv	-

## Sheet: Table S2
Table S2: marker genes for cell classification annotation
Epithelial cell	EPCAM,CLDN4,MUC1,CDH1,MUC5AC,TFF1,MUC6,TFF2,LIPF,PGA3,REG4,TFF3
B cell and Plasma cell	CD79A,MS4A1,TNFRSF17
T cell	CD2,CD3D,CD3E,CD8A
Stromal cell	PLVAP,ENG,VWF,COL1A2,DCN,LUM,RGS5,NOTCH3,STF2,ACTA2
Myeloid cell	CAP3,KIT,TPSAB1,CD14,CD68,CSF1R,CD163,LILRA4,FCER1A,PLD4

## Sheet: Table S3
Table S3: the genes of turquoise module
genename
ACTG2
TFPI2
MGP
ACTA2
TAGLN
COL6A3
TIMP3
ASPN
AGT
CCL11
IGFBP5
BGN
C3
IGFBP3
CTHRC1
TNC
PTGDS
ADH1B
MFAP2
IGFBP7
COL1A1
FN1
CCDC80
MYLK
THY1
SERPINE2
CCL2
IGFBP6
MMP11
IGFBP4
COL4A1
LOXL2
ISLR
PLAU
PDLIM3
SPARC
NRG1
LUM
COL12A1
CXCL12
SRPX
CFD
MYL9
TIMP1
CDH13
CD248
APOD
DIO2
COL14A1
COL1A2
FBN1
DPT
HSPB6
FGF7
CAV1
GEM
PLAT
PTN
TCIM
TNXB
ACKR3
SPON2
APOE
CXCL14
WFDC1
ELN
VSTM2A
POSTN
PXDN
PTGS1
SMOC1
MFGE8
GSN
CTSK
COL3A1
TPM2
TGFBI
CLEC3B
EFEMP1
FRZB
PDPN
WNT5A
FBLN1
EDNRA
THBS1
HTRA3
PAPPA
F3
TNFAIP6
PCOLCE
GNG11
ITIH5
COL4A2
CFH
HAPLN1
NSG1
SYNPO2
VCAM1
LTBP1
F2R
AKR1C1
ABI3BP
ANXA1
ALDH1A3
COL5A2
HSD17B2
RCN3
ABCA8
COL15A1
DCN
PLPP3
TSLP
TRPA1
CPM
SULF1
NID1
COL18A1
THBD
LRP1
F2RL2
A2M
VCAN
CTGF
EMP1
SVEP1
TCF21
PPP1R14A
MRGPRF
LMOD1
PDGFRB
PCSK6
FHL1
PLPP1
PTGES
PDK4
ENHO
TM4SF1
DKK3
ENPP2
TPM1
TMEM100
SLITRK6
SCARA5
PODN
ADAMTS1
CAV2
LINC01082
MAMDC2
SOD3
MATN2
C11orf96
FSTL1
TSPAN2
CPXM1
CAVIN2
GJA1
ITGA5
ANGPTL2
MMP19
CHL1
SERPINF1
COL5A1
TCEAL7
FIBIN
FBLN5
FKBP10
NID2
CERCAM
AKAP12
PLXDC1
NEXN
PLAC9
EMID1
HTRA1
FILIP1L
WARS
TMEM119
OTULINL
HAS2
PDGFRA
CTSC
PHLDA1
BMP4
MEG3
FOXF1
ETS2
GGT5
MSC
ADAMTS5
FMO3
LTBP2
GUCY1A1
ECM1
CYR61
AC078864.2
TGFB1I1
SPARCL1
C4A
DLL1
COL6A1
PCDH18
PID1
HGF
FLNA
LGALS1
PALLD
PROCR
DMKN
HSD11B1
SRPX2
SERPINH1
ADM
MXRA5
LOX
EDNRB
SGCA
ANKRD37
MOXD1
FENDRR
GFRA1
LHFPL6
EDIL3
CSF1
FHL2
PTGDR2
CSRP1
BMP1
COX7A1
MMP23B
RARRES2
PDLIM7
NR2F1
COL4A6
FAT4
MFAP4
PDGFD
UCP2
PAMR1
SCPEP1
BMP5
CYGB
MXRA8
ANTXR1
LMCD1
BMP2
ANGPT1
TMEM158
TUBB6
LAMA4
PLXDC2
ABCA6
SPON1
PRR16
SAMD11
TUBA1A
EFEMP2
OLFML3
LAMC1
ID3
COL4A5
AEBP1
PRKAR2B
PMP22
FXYD1
PTCH1
SNAI2
SDC2
C1S
ACSL4
TMEM47
COL6A2
CAVIN1
HAAO
CALD1
DAB2
PTGER2
LSAMP
CDH11
PLOD2
EHD2
TMEM204
SGCD
MSRB3
TFPI
WNT4
ROBO2
QSOX1
ENG
FAM198B
APCDD1
LRRN4CL
PIEZO2
RND3
NNMT
C1R
PLTP
PITX1
NEGR1
ADAMTS2
CKS2
CNRIP1
GLT8D2
GPX3
DPYSL3
MRVI1
RAB31
IFI27
IL15RA
CLEC11A
MRC2
TUSC3
TIMP2
INSC
RCAN2
LAMB1
MMP2
VIM
NTF3
TMEM176A
SPRY1
AC245595.1
CLMP
MGLL
MMP14
ADAMTSL1
FXYD6
C4B
PCDH17
TNFAIP2
CPED1
SGCE

## Sheet: Table S4
Table S4: KEGG enrichment result of turquoise module genes
#Term	Database	ID	Input number	Background number	Corrected P-Value	Input
Focal adhesion	KEGG PATHWAY	hsa04510	26	199	1.05519e-19	PDGFRB|PDGFRA|COL4A1|ITGA5|LAMB1|PDGFD|CAV2|CAV1|TNXB|THBS1|MYL9|LAMA4|COL4A6|COL4A5|COL4A2|TNC|HGF|LAMC1|FN1|MYLK|COL1A2|COL1A1|COL6A1|FLNA|COL6A3|COL6A2
ECM-receptor interaction	KEGG PATHWAY	hsa04512	17	86	1.67235e-15	COL6A2|LAMA4|TNC|FN1|LAMB1|TNXB|ITGA5|THBS1|COL4A6|COL4A5|COL1A2|COL4A2|COL4A1|COL1A1|COL6A1|COL6A3|LAMC1
PI3K-Akt signaling pathway	KEGG PATHWAY	hsa04151	27	354	1.86991e-15	PDGFRB|PDGFRA|COL4A1|ITGA5|FGF7|LAMB1|PDGFD|TNXB|GNG11|THBS1|ANGPT1|NTF3|LAMA4|COL4A6|COL4A5|COL4A2|TNC|HGF|LAMC1|FN1|CSF1|F2R|COL1A2|COL1A1|COL6A1|COL6A3|COL6A2
Protein digestion and absorption	KEGG PATHWAY	hsa04974	16	90	3.29197e-14	COL15A1|COL18A1|COL14A1|COL5A2|COL4A6|COL4A5|COL5A1|COL1A2|COL4A2|COL4A1|COL1A1|COL6A1|COL3A1|COL6A3|COL6A2|COL12A1
Complement and coagulation cascades	KEGG PATHWAY	hsa04610	14	79	1.82204e-12	C1R|C1S|CFH|PLAU|PLAT|F2R|C4A|C4B|TFPI|C3|F2RL2|THBD|A2M|PROCR
Pathways in cancer	KEGG PATHWAY	hsa05200	27	530	9.70746e-12	PDGFRB|PDGFRA|FGF7|LAMB1|EDNRA|EDNRB|LAMC1|GNG11|PTGER2|LAMA4|CKS2|DLL1|COL4A5|COL4A2|COL4A1|HGF|CXCL12|BMP4|BMP2|FN1|COL4A6|IL15RA|WNT4|F2R|WNT5A|PTCH1|MMP2
Human papillomavirus infection	KEGG PATHWAY	hsa05165	21	330	7.67436e-11	PDGFRB|COL6A2|LAMA4|TNC|FN1|COL4A6|WNT5A|LAMB1|TNXB|ITGA5|WNT4|HGF|COL4A5|COL1A2|COL4A2|COL4A1|COL1A1|COL6A1|COL6A3|LAMC1|THBS1
Proteoglycans in cancer	KEGG PATHWAY	hsa05205	16	203	1.46473e-09	DCN|THBS1|TIMP3|FN1|CAV2|SDC2|ITGA5|PLAU|WNT4|HGF|FLNA|WNT5A|PTCH1|MMP2|LUM|CAV1
AGE-RAGE signaling pathway in diabetic complications	KEGG PATHWAY	hsa04933	12	100	4.04339e-09	CCL2|FN1|COL4A6|COL4A5|COL1A2|COL4A2|COL4A1|COL1A1|COL3A1|THBD|MMP2|VCAM1
Amoebiasis	KEGG PATHWAY	hsa05146	11	95	2.96576e-08	LAMA4|FN1|COL4A6|COL4A5|COL1A2|COL4A2|COL4A1|COL1A1|LAMB1|COL3A1|LAMC1
Relaxin signaling pathway	KEGG PATHWAY	hsa04926	12	130	5.21915e-08	ACTA2|GNG11|COL4A6|COL4A5|COL1A2|COL4A2|COL4A1|COL1A1|HGF|COL3A1|EDNRB|MMP2
Regulation of actin cytoskeleton	KEGG PATHWAY	hsa04810	13	214	1.1322e-06	PDGFRB|PDGFRA|PDGFD|FN1|F2R|MYL9|CFD|MYLK|ITGA5|HGF|FGF7|CXCL12|GSN
Small cell lung cancer	KEGG PATHWAY	hsa05222	9	93	2.95158e-06	LAMA4|FN1|CKS2|COL4A6|COL4A5|COL4A2|COL4A1|LAMB1|LAMC1
Vascular smooth muscle contraction	KEGG PATHWAY	hsa04270	10	132	4.80689e-06	ACTA2|MRVI1|ACTG2|MYLK|GUCY1A1|EDNRA|ADM|CALD1|PPP1R14A|MYL9
Gap junction	KEGG PATHWAY	hsa04540	8	88	1.9052e-05	GJA1|PDGFRA|PDGFD|PDGFRB|TUBB6|TUBA1A|GUCY1A1|HGF
TGF-beta signaling pathway	KEGG PATHWAY	hsa04350	8	94	2.82917e-05	DCN|BMP5|BMP4|BMP2|LTBP1|ID3|FBN1|THBS1
Fluid shear stress and atherosclerosis	KEGG PATHWAY	hsa05418	9	139	5.17019e-05	CCL2|BMP4|CAV2|SDC2|PLAT|VCAM1|THBD|MMP2|CAV1
Staphylococcus aureus infection	KEGG PATHWAY	hsa05150	6	68	0.000391614	CFH|C1S|C4A|C4B|C3|C1R
Ras signaling pathway	KEGG PATHWAY	hsa04014	10	232	0.00040421	PDGFRB|PDGFRA|NTF3|PDGFD|GNG11|CSF1|ETS2|HGF|FGF7|ANGPT1
Cytokine-cytokine receptor interaction	KEGG PATHWAY	hsa04060	11	294	0.000548522	CCL2|CCL11|BMP5|BMP4|BMP2|CSF1|ACKR3|TSLP|CXCL12|IL15RA|CXCL14
Phagosome	KEGG PATHWAY	hsa04145	8	152	0.000551559	MRC2|TUBB6|CFD|ITGA5|THBS1|C3|C1R|TUBA1A
Pertussis	KEGG PATHWAY	hsa05133	6	76	0.000551559	ITGA5|C1S|C4A|C4B|C3|C1R
MicroRNAs in cancer	KEGG PATHWAY	hsa05206	11	299	0.000551559	PDGFRB|PDGFRA|TIMP3|TNXB|ITGA5|TPM1|VIM|PLAU|TNC|HGF|THBS1
Malaria	KEGG PATHWAY	hsa05144	5	49	0.000705303	CCL2|SDC2|LRP1|VCAM1|THBS1
Platelet activation	KEGG PATHWAY	hsa04611	7	124	0.000924489	PTGS1|MYLK|GUCY1A1|F2R|COL1A2|COL1A1|COL3A1
Prostate cancer	KEGG PATHWAY	hsa05215	6	97	0.00171089	PDGFRB|PDGFRA|PDGFD|PLAU|PLAT|HGF
Choline metabolism in cancer	KEGG PATHWAY	hsa05231	6	99	0.00173266	PLPP1|PDGFRB|PDGFRA|PDGFD|PLPP3|HGF
Basal cell carcinoma	KEGG PATHWAY	hsa05217	5	63	0.00173266	WNT4|WNT5A|BMP4|BMP2|PTCH1
Arachidonic acid metabolism	KEGG PATHWAY	hsa00590	5	63	0.00173266	PTGDS|GPX3|PTGS1|PTGES|GGT5
Viral protein interaction with cytokine and cytokine receptor	KEGG PATHWAY	hsa04061	6	100	0.00173266	CCL2|CCL11|CSF1|ACKR3|CXCL12|CXCL14
Phospholipase D signaling pathway	KEGG PATHWAY	hsa04072	7	148	0.00209687	PLPP1|PDGFRB|PDGFRA|PDGFD|PLPP3|F2R|HGF
Hippo signaling pathway	KEGG PATHWAY	hsa04390	7	154	0.00255368	BMP5|BMP4|BMP2|WNT4|CTGF|SNAI2|WNT5A
Rap1 signaling pathway	KEGG PATHWAY	hsa04015	8	210	0.00303126	PDGFRB|PDGFRA|PDGFD|CSF1|THBS1|F2R|FGF7|ANGPT1
EGFR tyrosine kinase inhibitor resistance	KEGG PATHWAY	hsa01521	5	79	0.00396715	NRG1|HGF|PDGFRA|PDGFD|PDGFRB
MAPK signaling pathway	KEGG PATHWAY	hsa04010	9	295	0.00603828	PDGFRB|PDGFRA|NTF3|PDGFD|CSF1|HGF|FGF7|FLNA|ANGPT1
Hypertrophic cardiomyopathy (HCM)	KEGG PATHWAY	hsa05410	5	90	0.00652948	SGCD|TPM1|TPM2|SGCA|ITGA5
Rheumatoid arthritis	KEGG PATHWAY	hsa05323	5	91	0.00665711	CCL2|CXCL12|ANGPT1|CSF1|CTSK
Dilated cardiomyopathy (DCM)	KEGG PATHWAY	hsa05414	5	96	0.00812191	SGCD|TPM1|TPM2|SGCA|ITGA5
Jak-STAT signaling pathway	KEGG PATHWAY	hsa04630	6	162	0.0145382	PDGFRB|PDGFRA|FHL1|TSLP|HGF|IL15RA
Leukocyte transendothelial migration	KEGG PATHWAY	hsa04670	5	112	0.0146593	THY1|CXCL12|MMP2|VCAM1|MYL9
cGMP-PKG signaling pathway	KEGG PATHWAY	hsa04022	6	167	0.015976	MRVI1|MYLK|GUCY1A1|EDNRA|EDNRB|MYL9
Melanoma	KEGG PATHWAY	hsa05218	4	72	0.017373	FGF7|PDGFRB|PDGFRA|PDGFD
Bacterial invasion of epithelial cells	KEGG PATHWAY	hsa05100	4	74	0.018624	CAV2|ITGA5|FN1|CAV1
Metabolism of xenobiotics by cytochrome P450	KEGG PATHWAY	hsa00980	4	76	0.0199215	ALDH1A3|AKR1C1|ADH1B|HSD11B1
Arrhythmogenic right ventricular cardiomyopathy (ARVC)	KEGG PATHWAY	hsa05412	4	77	0.0203588	GJA1|SGCD|ITGA5|SGCA
Axon guidance	KEGG PATHWAY	hsa04360	6	181	0.0207741	PTCH1|ROBO2|WNT4|WNT5A|CXCL12|MYL9
Systemic lupus erythematosus	KEGG PATHWAY	hsa05322	5	133	0.0249145	C3|C1R|C1S|C4A|C4B
Chemokine signaling pathway	KEGG PATHWAY	hsa04062	6	190	0.0249145	CCL2|CCL11|GNG11|HGF|CXCL12|CXCL14
Calcium signaling pathway	KEGG PATHWAY	hsa04020	6	193	0.0262239	PDGFRB|PDGFRA|MYLK|F2R|EDNRA|EDNRB
Apelin signaling pathway	KEGG PATHWAY	hsa04371	5	137	0.0265373	ACTA2|CTGF|PLAT|GNG11|MYLK
Ether lipid metabolism	KEGG PATHWAY	hsa00565	3	47	0.031813	PLPP1|PLPP3|ENPP2
Cell adhesion molecules (CAMs)	KEGG PATHWAY	hsa04514	5	146	0.0328177	NEGR1|SDC2|F3|VCAN|VCAM1
Breast cancer	KEGG PATHWAY	hsa05224	5	147	0.033073	FGF7|DLL1|WNT5A|HGF|WNT4
Cholesterol metabolism	KEGG PATHWAY	hsa04979	3	50	0.035262	LRP1|PLTP|APOE
cAMP signaling pathway	KEGG PATHWAY	hsa04024	6	214	0.0372406	FXYD1|PTGER2|F2R|EDNRA|PTCH1|MYL9
Human cytomegalovirus infection	KEGG PATHWAY	hsa05163	6	225	0.0456372	CCL2|PDGFRA|GNG11|PTGER2|HGF|CXCL12

## Sheet: Table S5
Table S5: 183 low-methylation and high-expression genes in high risk group
gene_name
ITGA5
ZFHX4
WDR17
NOVA1
LRFN5
ESX1
CPXM1
ARHGAP20
TRIM9
TAC1
ACSS3
AVPR1A
FAT4
CHRDL1
COL14A1
NRK
SORCS3
BMP3
ST6GALNAC5
SLITRK3
ZNF804B
VWC2
ZBTB16
FGF5
LIMS2
NRXN1
NKX6-1
DPP10
ATP8B2
BARHL2
SLC18A3
C14orf39
EBF2
PLCXD3
RSPO1
TRIM71
GLI3
NTRK3
EPHA7
KCNIP1
SYNE1
PTX3
PYGO1
NPR3
AEBP1
ENOX1
JAKMIP2
CCNA1
THBS4
GPC6
KCNA4
DBX2
KCNK2
TLL1
PKIA
MAP1B
APBB1
STXBP5L
CILP2
DPYSL5
VCAN
SLC5A7
RSPO2
POU3F3
AMPH
CALCR
RBM24
GALNT13
AOX1
GJA1
ITIH5
ACTA1
TCEAL6
CDH18
KCNA1
SNAP25
HAND2
SLITRK2
CNGA3
DZIP1
CDH10
CPEB1
CRYAB
ADCYAP1
FGF14
CADM2
CHRM2
KCNT2
NEFM
PTPRN
NRXN2
OLFM3
COL24A1
HAND1
TIMP2
RXRG
PCOLCE2
RGMA
NPAS4
GFRA2
CHODL
ANTXR1
FRZB
RPRM
NEFL
PHOX2B
MEOX2
RAB31
NGF
CIDEA
DPYSL3
HPSE2
PPP1R14A
GAP43
ALDH1A2
STMN2
ZNF521
GHR
CRCT1
GALR1
TMEM132C
VIPR2
NT5C1A
PRKD1
PRLHR
MYOZ3
PABPC5
ST8SIA3
NAP1L2
ZNF385D
DOK5
PDE3A
SLIT2
POU4F2
HTR2A
DLG2
PPP1R3C
RGS2
PROKR2
FGF10
AMOTL1
SGCE
KCNJ8
PCDH10
SCARF2
SLITRK4
CYTL1
COL2A1
CNTN4
FMN2
PTH1R
NRP2
COL6A2
MAGI2
NPY5R
XKR4
SLC17A6
KIRREL3
SPOCK3
RERG
CRTAC1
CALY
MAPK4
PTCHD1
DPP6
GRIA3
FGF2
ATP2B4
EPHA6
ZEB1
BEND6
DLK1
RECK
RIPPLY2
ZFPM2
FBLN1
RORB
PRICKLE1
SLITRK5
IRX1
GABRG2
PTCH2
ADD2

## Sheet: Table S6
Table S6: GSEA results in high hypoxia risk group
NAME	SIZE	ES	NES	NOM p-val
HYPERTROPHIC CARDIOMYOPATHY	90	0.737639	2.44367	0
CALCIUM SIGNALING PATHWAY	239	0.659228	2.44329	0
DILATED CARDIOMYOPATHY	95	0.736383	2.4256	0
ECM-RECEPTOR INTERACTION	88	0.743112	2.32142	0
RENIN SECRETION	69	0.714087	2.27921	0
MORPHINE ADDICTION	91	0.661176	2.27326	0
VASCULAR SMOOTH MUSCLE CONTRACTION	133	0.680563	2.26692	0
CIRCADIAN ENTRAINMENT	97	0.696284	2.26321	0
NEUROACTIVE LIGAND-RECEPTOR INTERACTION	360	0.545988	2.23978	0
ARRHYTHMOGENIC RIGHT VENTRICULAR CARDIOMYOPATHY	77	0.690291	2.23225	0
ADRENERGIC SIGNALING IN CARDIOMYOCYTES	150	0.632282	2.21736	0
APELIN SIGNALING PATHWAY	139	0.657483	2.19572	0
CGMP-PKG SIGNALING PATHWAY	165	0.647308	2.19118	0
CAMP SIGNALING PATHWAY	221	0.595708	2.18914	0
FOCAL ADHESION	201	0.687304	2.17877	0
ALDOSTERONE SYNTHESIS AND SECRETION	98	0.646931	2.17636	0
MALARIA	50	0.76808	2.1686	0
GABAERGIC SYNAPSE	89	0.60758	2.16132	0
OXYTOCIN SIGNALING PATHWAY	154	0.641322	2.16058	0
REGULATION OF LIPOLYSIS IN ADIPOCYTES	55	0.711322	2.15357	0
GLUTAMATERGIC SYNAPSE	114	0.613162	2.14921	0
CORTISOL SYNTHESIS AND SECRETION	65	0.643871	2.11085	0
RELAXIN SIGNALING PATHWAY	129	0.65296	2.10595	0
PLATELET ACTIVATION	124	0.650621	2.09757	0
OVARIAN STEROIDOGENESIS	51	0.597755	2.07621	0
RAP1 SIGNALING PATHWAY	210	0.604274	2.06805	0
MELANOGENESIS	101	0.614676	2.06697	0
RAS SIGNALING PATHWAY	232	0.584684	2.03897	0
CHOLINERGIC SYNAPSE	113	0.605622	2.02724	0
PARATHYROID HORMONE SYNTHESIS, SECRETION AND ACTION	106	0.612863	1.99036	0
SEROTONERGIC SYNAPSE	113	0.552556	1.98947	0
TGF-BETA SIGNALING PATHWAY	94	0.62034	1.98517	0
GAP JUNCTION	88	0.61421	1.97728	0
COMPLEMENT AND COAGULATION CASCADES	85	0.646643	1.94245	0
GLYCOSPHINGOLIPID BIOSYNTHESIS - GANGLIO SERIES	15	0.778985	1.92858	0
INFLAMMATORY MEDIATOR REGULATION OF TRP CHANNELS	98	0.52955	1.82156	0
HEDGEHOG SIGNALING PATHWAY	55	0.689051	1.9187	0.00195695
AGE-RAGE SIGNALING PATHWAY IN DIABETIC COMPLICATIONS	100	0.672854	2.0441	0.0019802
AMOEBIASIS	101	0.640185	2.12417	0.0020284
CUSHING SYNDROME	155	0.527437	1.80948	0.00203666
PI3K-AKT SIGNALING PATHWAY	352	0.567531	2.08256	0.00205761
LONG-TERM DEPRESSION	60	0.615661	1.94246	0.00205761
DOPAMINERGIC SYNAPSE	132	0.604102	2.03329	0.00206186
CELL ADHESION MOLECULES	146	0.641581	2.06574	0.00206612
LEUKOCYTE TRANSENDOTHELIAL MIGRATION	114	0.591405	1.97461	0.00206612
AXON GUIDANCE	182	0.604986	1.98542	0.002079
CHEMICAL CARCINOGENESIS - RECEPTOR ACTIVATION	210	0.475481	1.76417	0.00208333
SALIVARY SECRETION	93	0.591192	2.11294	0.00212766
PROTEIN DIGESTION AND ABSORPTION	103	0.615464	2.08445	0.00218341
PROTEOGLYCANS IN CANCER	205	0.622931	2.10425	0.00398406
PPAR SIGNALING PATHWAY	74	0.545552	1.86748	0.00408163
ADIPOCYTOKINE SIGNALING PATHWAY	68	0.584641	1.84188	0.00408998
ENDOCRINE AND OTHER FACTOR-REGULATED CALCIUM REABSORPTION	53	0.550131	1.83251	0.00408998
PHOSPHOLIPASE D SIGNALING PATHWAY	147	0.580243	1.92892	0.00409836
AMPHETAMINE ADDICTION	69	0.523377	1.79499	0.00423729
MAPK SIGNALING PATHWAY	293	0.56556	1.97192	0.006
REGULATION OF ACTIN CYTOSKELETON	218	0.581326	2.00427	0.00608519
COCAINE ADDICTION	49	0.550559	1.78845	0.0063425
ARACHIDONIC ACID METABOLISM	61	0.47771	1.72402	0.00674157
GASTRIC ACID SECRETION	76	0.518816	1.7968	0.00816326
THYROID HORMONE SYNTHESIS	75	0.486841	1.75345	0.00819672
INSULIN SECRETION	86	0.532368	1.81883	0.00842105
JAK-STAT SIGNALING PATHWAY	162	0.49721	1.80024	0.00843882
CYTOKINE-CYTOKINE RECEPTOR INTERACTION	293	0.485832	1.85091	0.00852879
FLUID SHEAR STRESS AND ATHEROSCLEROSIS	138	0.554317	1.91313	0.00984252
LONG-TERM POTENTIATION	67	0.54923	1.81796	0.00990099
ESTROGEN SIGNALING PATHWAY	137	0.49187	1.74322	0.0110865
GLYCOSAMINOGLYCAN BIOSYNTHESIS - CHONDROITIN SULFATE / DERMATAN SULFATE	20	0.745503	1.7965	0.0121457
FOXO SIGNALING PATHWAY	129	0.557249	1.76287	0.0121457
INSULIN RESISTANCE	107	0.542461	1.74634	0.01222
ABC TRANSPORTERS	45	0.521261	1.66172	0.0123967
BASAL CELL CARCINOMA	63	0.573734	1.78259	0.0124224
CARDIAC MUSCLE CONTRACTION	83	0.448376	1.67805	0.012685
RENIN-ANGIOTENSIN SYSTEM	23	0.58903	1.72947	0.012848
LONGEVITY REGULATING PATHWAY - MULTIPLE SPECIES	62	0.576656	1.73956	0.014
GROWTH HORMONE SYNTHESIS, SECRETION AND ACTION	119	0.537416	1.7276	0.0141988
TASTE TRANSDUCTION	85	0.447195	1.58656	0.0158371
MELANOMA	72	0.550948	1.74245	0.0171306
CHEMOKINE SIGNALING PATHWAY	190	0.53309	1.77483	0.0197239
BREAST CANCER	147	0.520041	1.72699	0.020202
PANCREATIC SECRETION	102	0.448192	1.61601	0.0212314
NICOTINE ADDICTION	40	0.486154	1.62409	0.0213675
MICRORNAS IN CANCER	303	0.409933	1.6462	0.0234043
CARBOHYDRATE DIGESTION AND ABSORPTION	46	0.465159	1.61335	0.0238612
RENAL CELL CARCINOMA	69	0.609854	1.75311	0.0263158
GNRH SIGNALING PATHWAY	93	0.510607	1.66499	0.0263692
TIGHT JUNCTION	168	0.497263	1.72142	0.0264766
GASTRIC CANCER	149	0.509713	1.71902	0.0268595
CHAGAS DISEASE	100	0.562766	1.75064	0.027668
PURINE METABOLISM	128	0.48019	1.71133	0.028
VASOPRESSIN-REGULATED WATER REABSORPTION	44	0.576788	1.75068	0.0284553
RETROGRADE ENDOCANNABINOID SIGNALING	141	0.432741	1.64697	0.0311203
OSTEOCLAST DIFFERENTIATION	126	0.60035	1.78207	0.0318091
HIPPO SIGNALING PATHWAY - MULTIPLE SPECIES	28	0.65723	1.70565	0.0327869
PERTUSSIS	75	0.559687	1.73132	0.0346232
NEUROTROPHIN SIGNALING PATHWAY	118	0.552737	1.67459	0.0350515
GLUCAGON SIGNALING PATHWAY	105	0.484856	1.63332	0.0354906
CIRCADIAN RHYTHM	30	0.645637	1.67437	0.0360721
BACTERIAL INVASION OF EPITHELIAL CELLS	77	0.554453	1.6972	0.0375494
ADHERENS JUNCTION	71	0.575488	1.67544	0.0377359
PHAGOSOME	149	0.542424	1.735	0.0378486
TAURINE AND HYPOTAURINE METABOLISM	16	0.579367	1.59376	0.0404255
WNT SIGNALING PATHWAY	166	0.511012	1.68313	0.04158
MITOPHAGY - ANIMAL	72	0.558976	1.67558	0.0458167
ALDOSTERONE-REGULATED SODIUM REABSORPTION	37	0.468044	1.53046	0.0458333

## Sheet: Table S7
Table S7: GSEA results in low hypoxia risk group
NAME	SIZE	ES	NES	NOM p-val
DNA REPLICATION	36	-0.844956	-2.06589	0
BASE EXCISION REPAIR	33	-0.771971	-2.02013	0
MISMATCH REPAIR	23	-0.809255	-1.98318	0
HOMOLOGOUS RECOMBINATION	41	-0.696836	-1.8541	0.00215054
AMINOACYL-TRNA BIOSYNTHESIS	44	-0.739483	-1.81514	0.00819672
RIBOSOME	154	-0.741364	-1.908	0.0104822
FANCONI ANEMIA PATHWAY	54	-0.644852	-1.75114	0.0210084
SPLICEOSOME	146	-0.611278	-1.83197	0.0227743
PROTEASOME	46	-0.7102	-1.77104	0.0292276
NUCLEOTIDE EXCISION REPAIR	46	-0.635214	-1.70538	0.0305677
OXIDATIVE PHOSPHORYLATION	121	-0.620713	-1.71141	0.0487805
